# Supplementary material for: Transarterial Embolization of Geniculate Arteries Reduces Pain and Improves Physical Function in Knee Osteoarthritis—A Prospective Cohort Study
Source: Diagnostics (Basel). 2024 Jul 27;14(15):1627. doi: 10.3390/diagnostics14151627 (PMC11311436; doi:10.3390/diagnostics14151627)
Supplement: Supplementary file 1 [file diagnostics-14-01627-s001.zip]

Archive with 1 entries (1 files):
- diagnostics-3097096-supplementary.pdf
